# Supplementary material for: Novel Synthesis of Phosphorus-Doped Porous Carbons from Lotus Petiole Using Sodium Phytate for Selective CO2 Capture
Source: Molecules. 2025 Oct 5;30(19):3990. doi: 10.3390/molecules30193990 (PMC12526292; doi:10.3390/molecules30193990)
Supplement: Supplementary file 1 [file molecules-30-03990-s001.zip]

Archive with 1 entries (1 files):
- molecules-3881664-supplementary.pdf
